# Supplementary material for: Associations of Maternal Urinary Concentrations of Phenols, Individually and as a Mixture, with Serum Biomarkers of Thyroid Function and Autoimmunity: Results from the EARTH Study
Source: Toxics. 2023 Jun 9;11(6):521. doi: 10.3390/toxics11060521 (PMC10302981; doi:10.3390/toxics11060521)
Supplement: Supplementary file 1 [file toxics-11-00521-s001.zip]

Archive with 1 entries (1 files):
- toxics-2378259-supplementary.pdf
